# Supplementary material for: Water-Bath Stunning Efficiency, Welfare Indicators, and Carcass Quality in Taiwanese Red-Feathered Native Chickens
Source: Vet Sci. 2026 Mar 16;13(3):273. doi: 10.3390/vetsci13030273 (PMC13029926; doi:10.3390/vetsci13030273)
Supplement: Supplementary file 1 [file vetsci-13-00273-s001.zip]

Archive with 1 entries (1 files):
- vetsci-4150367-supplementary.pdf
